# Supplementary material for: ﻿Further notes on the genus Eurhaphidophora Gorochov, 1999 (Orthoptera, Rhaphidophoridae) with description of a new species from China
Source: Zookeys. 2024 Sep 2;1211:17–28. doi: 10.3897/zookeys.1211.128308 (PMC11384136; doi:10.3897/zookeys.1211.128308)
Supplement: XML Treatment for Eurhaphidophora [file zookeys.1211.128308-treatment1.xml]

<!DOCTYPE tp:taxon-treatment
  PUBLIC "-//TaxonX//DTD Taxonomic Treatment Publishing DTD v0 20100105//EN" "tax-treatment-NSO.dtd">
<tp:taxon-treatment xmlns:tp="http://www.plazi.org/taxpub"><tp:treatment-meta><kwd-group><label>Taxon classification</label><kwd>
              <named-content content-type="kingdom">Animalia</named-content>
            </kwd><kwd>
              <named-content content-type="order">Orthoptera</named-content>
            </kwd><kwd>
              <named-content content-type="family">Rhaphidophoridae</named-content>
            </kwd></kwd-group><mixed-citation publication-type="journal"><person-group><name><surname>Zhu</surname><given-names>Qidi</given-names></name><name><surname>Shi</surname><given-names>Fuming</given-names></name></person-group><article-title>﻿Further notes on the genus <italic><tp:taxon-name><tp:taxon-name-part taxon-name-part-type="genus" reg="Eurhaphidophora">Eurhaphidophora</tp:taxon-name-part></tp:taxon-name></italic> Gorochov, 1999 (<tp:taxon-name><tp:taxon-name-part taxon-name-part-type="order">Orthoptera</tp:taxon-name-part></tp:taxon-name>, <tp:taxon-name><tp:taxon-name-part taxon-name-part-type="family">Rhaphidophoridae</tp:taxon-name-part></tp:taxon-name>) with description of a new species from China</article-title><source>Zookeys</source><day>02</day><month>09</month><year>2024</year><volume>1211</volume><fpage>17</fpage><lpage>28</lpage><pub-id pub-id-type="doi">10.3897/zookeys.1211.128308</pub-id></mixed-citation></tp:treatment-meta><tp:nomenclature><label>﻿Genus</label><tp:taxon-name>
            <object-id xmlns:xlink="http://www.w3.org/1999/xlink" content-type="arpha" xlink:type="simple">14A15F23-622D-5260-9E2B-27E80F443FD5</object-id>
            <tp:taxon-name-part taxon-name-part-type="genus" reg="Eurhaphidophora">Eurhaphidophora</tp:taxon-name-part>
          </tp:taxon-name><tp:taxon-authority>Gorochov, 1999</tp:taxon-authority></tp:nomenclature><tp:treatment-sec sec-type="type species" id="SECID0ENGAC"><title>Type species.</title><p><italic><tp:taxon-name><tp:taxon-name-part taxon-name-part-type="genus" reg="Eurhaphidophora">Eurhaphidophora</tp:taxon-name-part><tp:taxon-name-part taxon-name-part-type="species" reg="nataliae">nataliae</tp:taxon-name-part></tp:taxon-name></italic> Gorochov, 1999, by original designation.</p></tp:treatment-sec><tp:treatment-sec sec-type="diagnosis" id="SECID0E5GAC"><title>Diagnosis.</title><p>Body medium-sized in <tp:taxon-name><tp:taxon-name-part taxon-name-part-type="subfamily">Rhaphidophorinae</tp:taxon-name-part></tp:taxon-name>. Seventh and eighth abdominal tergites of male with a small posterior median projection that is nearly rounded or angular. Posterior margin of ninth abdominal tergite of male provided with a large median process. Male epiproct simple. Male genitalia membranous. Lateral lobes of dorso-median blade large, almost entirely covering central lobe of this blade.</p><fig id="F1" position="float" orientation="portrait"><object-id xmlns:xlink="http://www.w3.org/1999/xlink" content-type="doi" xlink:type="simple">10.3897/zookeys.1211.128308.figure1</object-id><object-id xmlns:xlink="http://www.w3.org/1999/xlink" content-type="arpha" xlink:type="simple">075F053E-33BE-54A3-89CE-B936803471D0</object-id><label>Figure 1.</label><caption><p><italic><tp:taxon-name><tp:taxon-name-part taxon-name-part-type="genus" reg="Eurhaphidophora">Eurhaphidophora</tp:taxon-name-part><tp:taxon-name-part taxon-name-part-type="species" reg="dulongjiangensis">dulongjiangensis</tp:taxon-name-part></tp:taxon-name></italic> Zhu &amp; Shi, sp. nov. <bold>A–I</bold> ♂ <bold>A–C</bold> head and pronotum <bold>A</bold> frontal view <bold>B</bold> lateral view <bold>C</bold> dorsal view <bold>D–H</bold> apex of abdomen <bold>D</bold> lateral view <bold>E</bold> apico-lateral view <bold>F</bold> dorsal view <bold>G</bold> apical view <bold>H</bold> ventral view <bold>I</bold> hind tarsus in lateral view.</p></caption><graphic xmlns:xlink="http://www.w3.org/1999/xlink" xlink:href="zookeys-1211-017_article-128308__-g001.jpg" position="float" orientation="portrait" xlink:type="simple" id="oo_1126371.jpg"><uri content-type="original_file" xlink:type="simple">https://binary.pensoft.net/fig/1126371</uri></graphic></fig></tp:treatment-sec><tp:treatment-sec sec-type="distribution" id="SECID0EZIAC"><title>Distribution.</title><p>China, Laos, Malaysia, Thailand and Vietnam.</p></tp:treatment-sec></tp:taxon-treatment>
