# Supplementary material for: ﻿Further notes on the genus Eurhaphidophora Gorochov, 1999 (Orthoptera, Rhaphidophoridae) with description of a new species from China
Source: Zookeys. 2024 Sep 2;1211:17–28. doi: 10.3897/zookeys.1211.128308 (PMC11384136; doi:10.3897/zookeys.1211.128308)
Supplement: XML Treatment for Eurhaphidophora dulongjiangensis [file zookeys.1211.128308-treatment2.xml]

<!DOCTYPE tp:taxon-treatment
  PUBLIC "-//TaxonX//DTD Taxonomic Treatment Publishing DTD v0 20100105//EN" "tax-treatment-NSO.dtd">
<tp:taxon-treatment xmlns:tp="http://www.plazi.org/taxpub"><tp:treatment-meta><kwd-group><label>Taxon classification</label><kwd>
              <named-content content-type="kingdom">Animalia</named-content>
            </kwd><kwd>
              <named-content content-type="order">Orthoptera</named-content>
            </kwd><kwd>
              <named-content content-type="family">Rhaphidophoridae</named-content>
            </kwd></kwd-group><mixed-citation publication-type="journal"><person-group><name><surname>Zhu</surname><given-names>Qidi</given-names></name><name><surname>Shi</surname><given-names>Fuming</given-names></name></person-group><article-title>﻿Further notes on the genus <italic><tp:taxon-name><tp:taxon-name-part taxon-name-part-type="genus" reg="Eurhaphidophora">Eurhaphidophora</tp:taxon-name-part></tp:taxon-name></italic> Gorochov, 1999 (<tp:taxon-name><tp:taxon-name-part taxon-name-part-type="order">Orthoptera</tp:taxon-name-part></tp:taxon-name>, <tp:taxon-name><tp:taxon-name-part taxon-name-part-type="family">Rhaphidophoridae</tp:taxon-name-part></tp:taxon-name>) with description of a new species from China</article-title><source>Zookeys</source><day>02</day><month>09</month><year>2024</year><volume>1211</volume><fpage>17</fpage><lpage>28</lpage><pub-id pub-id-type="doi">10.3897/zookeys.1211.128308</pub-id></mixed-citation></tp:treatment-meta><tp:nomenclature><label>﻿</label><tp:taxon-name>
            <object-id xmlns:xlink="http://www.w3.org/1999/xlink" content-type="arpha" xlink:type="simple">C8523007-929C-5C26-8C59-01197BF62653</object-id>
            <tp:taxon-name-part taxon-name-part-type="genus" reg="Eurhaphidophora">Eurhaphidophora</tp:taxon-name-part>
            <tp:taxon-name-part taxon-name-part-type="species" reg="dulongjiangensis">dulongjiangensis</tp:taxon-name-part>
            <object-id xmlns:xlink="http://www.w3.org/1999/xlink" content-type="zoobank" xlink:type="simple">https://zoobank.org/FAE6DAB0-1028-40DD-A5A2-1F8BA6D2411A</object-id>
          </tp:taxon-name><tp:taxon-authority>Zhu &amp; Shi</tp:taxon-authority><tp:taxon-status xmlns:xlink="http://www.w3.org/1999/xlink" xlink:type="simple">sp. nov.</tp:taxon-status><xref ref-type="fig" rid="F1">Figs 1</xref><xref ref-type="fig" rid="F2">, 2A, B</xref></tp:nomenclature><tp:treatment-sec sec-type="type material" id="SECID0EQKAC"><title>Type material.</title><p><bold><italic>Holotype.</italic></bold> ♂, China: Yunnan Province, Gongshan County, Dulongjiang Town, Bapo Village, <named-content xmlns:xlink="http://www.w3.org/1999/xlink" content-type="dwc:verbatimCoordinates" xlink:type="simple"><named-content content-type="geo-json" specific-use="{&#34;type&#34;:&#34;Point&#34;,&#34;coordinates&#34;:[98.356100,27.741800]}" id="NCID0E5KAC" xlink:type="simple">27.7418°N, 98.3561°E</named-content></named-content>, alt. 1610 m, 9.VII.2021, Shengchuan Yang leg.</p></tp:treatment-sec><tp:treatment-sec sec-type="diagnosis" id="SECID0EDLAC"><title>Diagnosis.</title><p>The new species can be distinguished from other congeneric species by the shape of the male epiproct and the ninth abdominal tergite. The ninth abdominal tergite of the male has a long posteromedian process, basal half narrow with a longitudinal median furrow, lateral sides raised into ridges; apical half slightly broadened and curved downwards, with a carina in midline, apex truncate. Male epiproct linguiform, concave on ventral side, apical area slightly protruding.</p><fig id="F2" position="float" orientation="portrait"><object-id xmlns:xlink="http://www.w3.org/1999/xlink" content-type="doi" xlink:type="simple">10.3897/zookeys.1211.128308.figure2</object-id><object-id xmlns:xlink="http://www.w3.org/1999/xlink" content-type="arpha" xlink:type="simple">9E38FF70-0001-5C44-9497-E4E709497BE1</object-id><label>Figure 2.</label><caption><p>Male genitalia of <italic><tp:taxon-name><tp:taxon-name-part taxon-name-part-type="genus" reg="Eurhaphidophora">Eurhaphidophora</tp:taxon-name-part></tp:taxon-name></italic> spp. <bold>A, C</bold> dorsal view <bold>B, D</bold> ventral view <bold>A, B</bold><italic><tp:taxon-name><tp:taxon-name-part taxon-name-part-type="genus" reg="Eurhaphidophora">Eurhaphidophora</tp:taxon-name-part><tp:taxon-name-part taxon-name-part-type="species" reg="dulongjiangensis">dulongjiangensis</tp:taxon-name-part></tp:taxon-name></italic> Zhu &amp; Shi, sp. nov. <bold>C, D</bold><italic><tp:taxon-name><tp:taxon-name-part taxon-name-part-type="genus" reg="Eurhaphidophora">Eurhaphidophora</tp:taxon-name-part><tp:taxon-name-part taxon-name-part-type="species" reg="tarasovi">tarasovi</tp:taxon-name-part><tp:taxon-name-part taxon-name-part-type="subspecies" reg="doitungensis">doitungensis</tp:taxon-name-part></tp:taxon-name></italic> Dawwrueng, Gorochov &amp; Suwannapoom, 2020.</p></caption><graphic xmlns:xlink="http://www.w3.org/1999/xlink" xlink:href="zookeys-1211-017_article-128308__-g002.jpg" position="float" orientation="portrait" xlink:type="simple" id="oo_1126372.jpg"><uri content-type="original_file" xlink:type="simple">https://binary.pensoft.net/fig/1126372</uri></graphic></fig></tp:treatment-sec><tp:treatment-sec sec-type="description" id="SECID0E5MAC"><title>Description.</title><p><bold>Male.</bold> Body medium-sized. Fastigium verticis with rostral tubercles, pressed to each other and divided by a narrow and deep furrow, pointing forwards. Eyes ovoid, protruding forwards; lateral ocelli large and circular, occupying basal 2/3 of lateral surface of rostral tubercles; median ocellus slightly smaller, oval, located between antennal sockets. Pronotum long, anterior margin straight, posterior margin arcuate; lateral lobe longer than high, ventral margin arc-shaped. Mesonotum and metanotum short, posterior margin of mesonotum arcuate, posterior margin of metanotum straight. Fore coxa with one small spine. Internal genicular lobe of fore femur with one long spine; internal and external genicular lobes of mid femur each with one long spine; hind femur with one inner spine on ventral surface, internal genicular lobe with one small spine. Tibia and hind basitarsus with following armament – ve, vi, ve, v2a / de, d~2, d2a, ve, ve, v2a / d20e–18i (d22e–20i), d2sa, 6a / d3c, dac. Posterior margin of eighth abdominal tergite angularly projecting. Ninth abdominal tergite with long posteromedian process, basal half narrow with a longitudinal median furrow, lateral sides raised into ridges; apical half slightly broadened and curved downwards, with a carina in midline, apex truncate. Epiproct linguiform, concave ventrad, apical area slightly protruding; paraproct nearly triangular in lateral view. Cercus narrow, conical, apex acute. Subgenital plate transverse and broad, posterior margin straight. Stylus cylindrical, apex rounded, inserted on posterolateral area of subgenital plate. Genitalia membranous. <bold>Female.</bold> Unknown.</p><p><bold><italic>Coloration</italic>.</bold> Body light brown. Face, fastigium verticis and eyes black; ocelli pale. Thoracic tergites brown.</p><p><bold><italic>Measurements (mm).</italic></bold> Body length: ♂29.60; length of pronotum: ♂7.44; length of fore femur: ♂9.36; length of hind femur: ♂20.18; length of hind tibia: ♂18.34; length of hind basitarsus: ♂3.50.</p></tp:treatment-sec><tp:treatment-sec sec-type="etymology" id="SECID0EWNAC"><title>Etymology.</title><p>The name of the new species derives from the type locality.</p></tp:treatment-sec><tp:treatment-sec sec-type="distribution" id="SECID0E2NAC"><title>Distribution.</title><p>China (Yunnan).</p></tp:treatment-sec><tp:treatment-sec><!--Section generated to contain objects referenced in tp:taxon-treatment.--><fig id="F1" position="float" orientation="portrait"><object-id xmlns:xlink="http://www.w3.org/1999/xlink" content-type="doi" xlink:type="simple">10.3897/zookeys.1211.128308.figure1</object-id><object-id xmlns:xlink="http://www.w3.org/1999/xlink" content-type="arpha" xlink:type="simple">075F053E-33BE-54A3-89CE-B936803471D0</object-id><label>Figure 1.</label><caption><p><italic><tp:taxon-name><tp:taxon-name-part taxon-name-part-type="genus" reg="Eurhaphidophora">Eurhaphidophora</tp:taxon-name-part><tp:taxon-name-part taxon-name-part-type="species" reg="dulongjiangensis">dulongjiangensis</tp:taxon-name-part></tp:taxon-name></italic> Zhu &amp; Shi, sp. nov. <bold>A–I</bold> ♂ <bold>A–C</bold> head and pronotum <bold>A</bold> frontal view <bold>B</bold> lateral view <bold>C</bold> dorsal view <bold>D–H</bold> apex of abdomen <bold>D</bold> lateral view <bold>E</bold> apico-lateral view <bold>F</bold> dorsal view <bold>G</bold> apical view <bold>H</bold> ventral view <bold>I</bold> hind tarsus in lateral view.</p></caption><graphic xmlns:xlink="http://www.w3.org/1999/xlink" xlink:href="zookeys-1211-017_article-128308__-g001.jpg" position="float" orientation="portrait" xlink:type="simple" id="oo_1126371.jpg"><uri content-type="original_file" xlink:type="simple">https://binary.pensoft.net/fig/1126371</uri></graphic></fig></tp:treatment-sec></tp:taxon-treatment>
