# Supplementary material for: ﻿Further notes on the genus Eurhaphidophora Gorochov, 1999 (Orthoptera, Rhaphidophoridae) with description of a new species from China
Source: Zookeys. 2024 Sep 2;1211:17–28. doi: 10.3897/zookeys.1211.128308 (PMC11384136; doi:10.3897/zookeys.1211.128308)
Supplement: XML Treatment for Eurhaphidophora tarasovi doitungensis [file zookeys.1211.128308-treatment3.xml]

<!DOCTYPE tp:taxon-treatment
  PUBLIC "-//TaxonX//DTD Taxonomic Treatment Publishing DTD v0 20100105//EN" "tax-treatment-NSO.dtd">
<tp:taxon-treatment xmlns:tp="http://www.plazi.org/taxpub"><tp:treatment-meta><kwd-group><label>Taxon classification</label><kwd>
              <named-content content-type="kingdom">Animalia</named-content>
            </kwd><kwd>
              <named-content content-type="order">Orthoptera</named-content>
            </kwd><kwd>
              <named-content content-type="family">Rhaphidophoridae</named-content>
            </kwd></kwd-group><mixed-citation publication-type="journal"><person-group><name><surname>Zhu</surname><given-names>Qidi</given-names></name><name><surname>Shi</surname><given-names>Fuming</given-names></name></person-group><article-title>﻿Further notes on the genus <italic><tp:taxon-name><tp:taxon-name-part taxon-name-part-type="genus" reg="Eurhaphidophora">Eurhaphidophora</tp:taxon-name-part></tp:taxon-name></italic> Gorochov, 1999 (<tp:taxon-name><tp:taxon-name-part taxon-name-part-type="order">Orthoptera</tp:taxon-name-part></tp:taxon-name>, <tp:taxon-name><tp:taxon-name-part taxon-name-part-type="family">Rhaphidophoridae</tp:taxon-name-part></tp:taxon-name>) with description of a new species from China</article-title><source>Zookeys</source><day>02</day><month>09</month><year>2024</year><volume>1211</volume><fpage>17</fpage><lpage>28</lpage><pub-id pub-id-type="doi">10.3897/zookeys.1211.128308</pub-id></mixed-citation></tp:treatment-meta><tp:nomenclature><label>﻿</label><tp:taxon-name>
            <object-id xmlns:xlink="http://www.w3.org/1999/xlink" content-type="arpha" xlink:type="simple">FC1C9BDF-ABED-534A-9F05-966DB2B603C8</object-id>
            <tp:taxon-name-part taxon-name-part-type="genus" reg="Eurhaphidophora">Eurhaphidophora</tp:taxon-name-part>
            <tp:taxon-name-part taxon-name-part-type="species" reg="tarasovi">tarasovi</tp:taxon-name-part>
            <tp:taxon-name-part taxon-name-part-type="subspecies" reg="doitungensis">doitungensis</tp:taxon-name-part>
          </tp:taxon-name><tp:taxon-authority>Dawwrueng, Gorochov &amp; Suwannapoom, 2020</tp:taxon-authority><xref ref-type="fig" rid="F2">Figs 2C, D</xref><xref ref-type="fig" rid="F3">, 3</xref><tp:nomenclature-citation-list><tp:nomenclature-citation><tp:taxon-name>
                <tp:taxon-name-part taxon-name-part-type="genus" reg="Eurhaphidophora">Eurhaphidophora</tp:taxon-name-part>
                <tp:taxon-name-part taxon-name-part-type="species" reg="tarasovi">tarasovi</tp:taxon-name-part>
                <tp:taxon-name-part taxon-name-part-type="subspecies" reg="doitungensis">doitungensis</tp:taxon-name-part>
              </tp:taxon-name><comment>Dawwrueng, Gorochov &amp; Suwannapoom, 2020. In: Dawwrueng, Gorochov, Tanomtong and Suwannapoom 2020: 240.</comment></tp:nomenclature-citation></tp:nomenclature-citation-list></tp:nomenclature><tp:treatment-sec sec-type="material" id="SECID0EDAAE"><title>Material examined.</title><p>1♂1♀, China: Yunnan Province, Lvchun County, Banpo Town, <named-content xmlns:xlink="http://www.w3.org/1999/xlink" content-type="dwc:verbatimCoordinates" xlink:type="simple"><named-content content-type="geo-json" specific-use="{&#34;type&#34;:&#34;Point&#34;,&#34;coordinates&#34;:[102.123600,22.651700]}" id="NCID0EMAAE" xlink:type="simple">22.6517°N, 102.1236°E</named-content></named-content>, alt. 1073 m, 17.VIII.2023, Mengjia Zheng leg.</p><fig id="F3" position="float" orientation="portrait"><object-id xmlns:xlink="http://www.w3.org/1999/xlink" content-type="doi" xlink:type="simple">10.3897/zookeys.1211.128308.figure3</object-id><object-id xmlns:xlink="http://www.w3.org/1999/xlink" content-type="arpha" xlink:type="simple">827A8019-0099-53E5-92CB-C79B6C0C7ED6</object-id><label>Figure 3.</label><caption><p><italic><tp:taxon-name><tp:taxon-name-part taxon-name-part-type="genus" reg="Eurhaphidophora">Eurhaphidophora</tp:taxon-name-part><tp:taxon-name-part taxon-name-part-type="species" reg="tarasovi">tarasovi</tp:taxon-name-part><tp:taxon-name-part taxon-name-part-type="subspecies" reg="doitungensis">doitungensis</tp:taxon-name-part></tp:taxon-name></italic> Dawwrueng, Gorochov &amp; Suwannapoom, 2020 <bold>A–I</bold> ♂ <bold>A–C</bold> head and pronotum <bold>A</bold> frontal view <bold>B</bold> lateral view <bold>C</bold> dorsal view <bold>D–I</bold> apex of abdomen <bold>D</bold> dorsal view <bold>E</bold> lateral view <bold>F, G</bold> apico-lateral view <bold>H</bold> apical view <bold>I</bold> ventral view <bold>J, K</bold> ♀ <bold>J</bold> subgenital plate <bold>K</bold> ovipositor in lateral view.</p></caption><graphic xmlns:xlink="http://www.w3.org/1999/xlink" xlink:href="zookeys-1211-017_article-128308__-g003.jpg" position="float" orientation="portrait" xlink:type="simple" id="oo_1126373.jpg"><uri content-type="original_file" xlink:type="simple">https://binary.pensoft.net/fig/1126373</uri></graphic></fig></tp:treatment-sec><tp:treatment-sec sec-type="description" id="SECID0EJCAE"><title>Description.</title><p><bold>Male.</bold> Body medium-sized. Fastigium verticis with rostral tubercles, pressed to each other and divided by a narrow and deep furrow, pointing forwards. Eyes ovoid, protruding forwards; lateral ocelli large and circular, occupying basal 2/3 of lateral surface of rostral tubercles; median ocellus slightly smaller, oval, located between antennal sockets. Pronotum long, anterior margin straight, posterior margin arcuate; lateral lobe longer than high, ventral margin arc-shaped. Mesonotum and metanotum short, posterior margin of mesonotum arcuate, posterior margin of metanotum straight. Fore coxa with one small spine. Internal genicular lobe of fore femur with one long spine; internal and external genicular lobes of mid femur each with one long spine; internal genicular lobe of hind femur with one small spine. Tibia and hind basitarsus with following armament – ve, vi, ve, v2a / d~2, d2a, ve, ve, v2a / d17e–17i (d21e–19i), d2sa, 6a / d2c (d3c), dac. Posterior margin of eighth abdominal tergite angularly projecting. Ninth abdominal tergite with long posteromedian process, parallel on both sides, lateral margin bent downwards, apical area with a wide notch. Epiproct with longitudinal median concavity on dorsal surface, basal half with a pair of angular lateral lobes, apical half linguiform, curved downwards and forwards; paraproct nearly triangular in lateral view. Cercus slender, conical, apex acute. Subgenital plate transverse and broad, posterior margin straight. Stylus cylindrical, apex rounded, inserted on posterolateral area of subgenital plate. Genitalia membranous. <bold>Female.</bold> Posterior margin of ninth abdominal tergite slightly convex. Epiproct lingulate. Ovipositor short, slightly curved upwards, apical area of ventral margin denticulate. Subgenital plate triangular, apex acute.</p><p><bold><italic>Coloration</italic>.</bold> Body light brown. Face, fastigium verticis and thoracic tergites brown. Eyes black, ocelli pale.</p><p><bold><italic>Measurements (mm)</italic>.</bold> Body length: ♂23.70, ♀18.10; length of pronotum: ♂6.48, ♀6.48; length of fore femur: ♂7.60, ♀7.44; length of hind femur: ♂18.26, ♀17.66; length of hind tibia: ♂16.86, ♀15.90; length of hind basitarsus: ♂2.66, ♀2.96; length of ovipositor: 8.26.</p></tp:treatment-sec><tp:treatment-sec sec-type="distribution" id="SECID0EBDAE"><title>Distribution.</title><p>China (Yunnan); Thailand.</p></tp:treatment-sec><tp:treatment-sec sec-type="remarks" id="SECID0EGDAE"><title>Remarks.</title><p>The species is newly recorded from China and the female is described for the first time.</p></tp:treatment-sec><tp:treatment-sec><!--Section generated to contain objects referenced in tp:taxon-treatment.--><fig id="F2" position="float" orientation="portrait"><object-id xmlns:xlink="http://www.w3.org/1999/xlink" content-type="doi" xlink:type="simple">10.3897/zookeys.1211.128308.figure2</object-id><object-id xmlns:xlink="http://www.w3.org/1999/xlink" content-type="arpha" xlink:type="simple">9E38FF70-0001-5C44-9497-E4E709497BE1</object-id><label>Figure 2.</label><caption><p>Male genitalia of <italic><tp:taxon-name><tp:taxon-name-part taxon-name-part-type="genus" reg="Eurhaphidophora">Eurhaphidophora</tp:taxon-name-part></tp:taxon-name></italic> spp. <bold>A, C</bold> dorsal view <bold>B, D</bold> ventral view <bold>A, B</bold><italic><tp:taxon-name><tp:taxon-name-part taxon-name-part-type="genus" reg="Eurhaphidophora">Eurhaphidophora</tp:taxon-name-part><tp:taxon-name-part taxon-name-part-type="species" reg="dulongjiangensis">dulongjiangensis</tp:taxon-name-part></tp:taxon-name></italic> Zhu &amp; Shi, sp. nov. <bold>C, D</bold><italic><tp:taxon-name><tp:taxon-name-part taxon-name-part-type="genus" reg="Eurhaphidophora">Eurhaphidophora</tp:taxon-name-part><tp:taxon-name-part taxon-name-part-type="species" reg="tarasovi">tarasovi</tp:taxon-name-part><tp:taxon-name-part taxon-name-part-type="subspecies" reg="doitungensis">doitungensis</tp:taxon-name-part></tp:taxon-name></italic> Dawwrueng, Gorochov &amp; Suwannapoom, 2020.</p></caption><graphic xmlns:xlink="http://www.w3.org/1999/xlink" xlink:href="zookeys-1211-017_article-128308__-g002.jpg" position="float" orientation="portrait" xlink:type="simple" id="oo_1126372.jpg"><uri content-type="original_file" xlink:type="simple">https://binary.pensoft.net/fig/1126372</uri></graphic></fig></tp:treatment-sec></tp:taxon-treatment>
