# Supplementary material for: ﻿Further notes on the genus Eurhaphidophora Gorochov, 1999 (Orthoptera, Rhaphidophoridae) with description of a new species from China
Source: Zookeys. 2024 Sep 2;1211:17–28. doi: 10.3897/zookeys.1211.128308 (PMC11384136; doi:10.3897/zookeys.1211.128308)
Supplement: XML Treatment for Eurhaphidophora pawangkhananti [file zookeys.1211.128308-treatment4.xml]

<!DOCTYPE tp:taxon-treatment
  PUBLIC "-//TaxonX//DTD Taxonomic Treatment Publishing DTD v0 20100105//EN" "tax-treatment-NSO.dtd">
<tp:taxon-treatment xmlns:tp="http://www.plazi.org/taxpub"><tp:treatment-meta><kwd-group><label>Taxon classification</label><kwd>
              <named-content content-type="kingdom">Animalia</named-content>
            </kwd><kwd>
              <named-content content-type="order">Orthoptera</named-content>
            </kwd><kwd>
              <named-content content-type="family">Rhaphidophoridae</named-content>
            </kwd></kwd-group><mixed-citation publication-type="journal"><person-group><name><surname>Zhu</surname><given-names>Qidi</given-names></name><name><surname>Shi</surname><given-names>Fuming</given-names></name></person-group><article-title>﻿Further notes on the genus <italic><tp:taxon-name><tp:taxon-name-part taxon-name-part-type="genus" reg="Eurhaphidophora">Eurhaphidophora</tp:taxon-name-part></tp:taxon-name></italic> Gorochov, 1999 (<tp:taxon-name><tp:taxon-name-part taxon-name-part-type="order">Orthoptera</tp:taxon-name-part></tp:taxon-name>, <tp:taxon-name><tp:taxon-name-part taxon-name-part-type="family">Rhaphidophoridae</tp:taxon-name-part></tp:taxon-name>) with description of a new species from China</article-title><source>Zookeys</source><day>02</day><month>09</month><year>2024</year><volume>1211</volume><fpage>17</fpage><lpage>28</lpage><pub-id pub-id-type="doi">10.3897/zookeys.1211.128308</pub-id></mixed-citation></tp:treatment-meta><tp:nomenclature><label>﻿</label><tp:taxon-name>
            <object-id xmlns:xlink="http://www.w3.org/1999/xlink" content-type="arpha" xlink:type="simple">C7FBCD75-228B-579C-9EC5-310DAABD691D</object-id>
            <tp:taxon-name-part taxon-name-part-type="genus" reg="Eurhaphidophora">Eurhaphidophora</tp:taxon-name-part>
            <tp:taxon-name-part taxon-name-part-type="species" reg="pawangkhananti">pawangkhananti</tp:taxon-name-part>
          </tp:taxon-name><tp:taxon-authority>Dawwrueng, Gorochov &amp; Suwannapoom, 2020</tp:taxon-authority><xref ref-type="fig" rid="F4">Figs 4</xref><xref ref-type="fig" rid="F5">, 5</xref><xref ref-type="fig" rid="F6">, 6A, B</xref><tp:nomenclature-citation-list><tp:nomenclature-citation><tp:taxon-name>
                <tp:taxon-name-part taxon-name-part-type="genus" reg="Eurhaphidophora">Eurhaphidophora</tp:taxon-name-part>
                <tp:taxon-name-part taxon-name-part-type="species" reg="pawangkhananti">pawangkhananti</tp:taxon-name-part>
              </tp:taxon-name><comment>Dawwrueng, Gorochov &amp; Suwannapoom, 2020. In: Dawwrueng, Gorochov, Tanomtong and Suwannapoom 2020: 242.</comment></tp:nomenclature-citation><tp:nomenclature-citation><tp:taxon-name>
                <tp:taxon-name-part taxon-name-part-type="genus" reg="Eurhaphidophora">Eurhaphidophora</tp:taxon-name-part>
                <tp:taxon-name-part taxon-name-part-type="species" reg="curvata">curvata</tp:taxon-name-part>
              </tp:taxon-name><comment>Lu, Huang &amp; Bian, 2022, syn. nov.</comment></tp:nomenclature-citation></tp:nomenclature-citation-list></tp:nomenclature><tp:treatment-sec sec-type="material" id="SECID0EVFAE"><title>Material examined.</title><p>China: • Yunnan Province, 1♂1♀, Puer City, Meizihu Park, <named-content xmlns:xlink="http://www.w3.org/1999/xlink" content-type="dwc:verbatimCoordinates" xlink:type="simple"><named-content content-type="geo-json" specific-use="{&#34;type&#34;:&#34;Point&#34;,&#34;coordinates&#34;:[100.996300,22.759400]}" id="NCID0E5FAE" xlink:type="simple">22.7594°N, 100.9963°E</named-content></named-content>, alt. 1302 m, 20.VIII.2019, Qidi Zhu leg.; • 4♂♂2♀♀, Puer City, Yixiang Town, <named-content xmlns:xlink="http://www.w3.org/1999/xlink" content-type="dwc:verbatimCoordinates" xlink:type="simple"><named-content content-type="geo-json" specific-use="{&#34;type&#34;:&#34;Point&#34;,&#34;coordinates&#34;:[101.056300,22.748700]}" id="NCID0EGGAE" xlink:type="simple">22.7487°N, 101.0563°E</named-content></named-content>, alt. 1470 m, 22.VIII.2019, Qidi Zhu leg.; • 12♂♂20♀♀, Puer City, Meizihu Park, <named-content xmlns:xlink="http://www.w3.org/1999/xlink" content-type="dwc:verbatimCoordinates" xlink:type="simple"><named-content content-type="geo-json" specific-use="{&#34;type&#34;:&#34;Point&#34;,&#34;coordinates&#34;:[100.996300,22.759400]}" id="NCID0EOGAE" xlink:type="simple">22.7594°N, 100.9963°E</named-content></named-content>, alt. 1302 m, 19.VIII.2023, Jie Su leg.</p><fig id="F4" position="float" orientation="portrait"><object-id xmlns:xlink="http://www.w3.org/1999/xlink" content-type="doi" xlink:type="simple">10.3897/zookeys.1211.128308.figure4</object-id><object-id xmlns:xlink="http://www.w3.org/1999/xlink" content-type="arpha" xlink:type="simple">06F3E5FF-D1BF-5596-A537-3AAEF367E34F</object-id><label>Figure 4.</label><caption><p><italic><tp:taxon-name><tp:taxon-name-part taxon-name-part-type="genus" reg="Eurhaphidophora">Eurhaphidophora</tp:taxon-name-part><tp:taxon-name-part taxon-name-part-type="species" reg="pawangkhananti">pawangkhananti</tp:taxon-name-part></tp:taxon-name></italic> Dawwrueng, Gorochov &amp; Suwannapoom, 2020 <bold>A–G</bold> ♂ <bold>A–C</bold> head and pronotum <bold>A</bold> frontal view <bold>B</bold> lateral view <bold>C</bold> dorsal view <bold>D–G</bold> apex of abdomen <bold>D</bold> lateral view <bold>E</bold> dorsal view <bold>F</bold> apical view <bold>G</bold> ventral view <bold>H, I</bold> ♀ <bold>H</bold> subgenital plate <bold>I</bold> ovipositor in lateral view.</p></caption><graphic xmlns:xlink="http://www.w3.org/1999/xlink" xlink:href="zookeys-1211-017_article-128308__-g004.jpg" position="float" orientation="portrait" xlink:type="simple" id="oo_1126374.jpg"><uri content-type="original_file" xlink:type="simple">https://binary.pensoft.net/fig/1126374</uri></graphic></fig><fig id="F5" position="float" orientation="portrait"><object-id xmlns:xlink="http://www.w3.org/1999/xlink" content-type="doi" xlink:type="simple">10.3897/zookeys.1211.128308.figure5</object-id><object-id xmlns:xlink="http://www.w3.org/1999/xlink" content-type="arpha" xlink:type="simple">DEE537D1-D9B4-55B1-8D01-A0C3BF63A300</object-id><label>Figure 5.</label><caption><p><italic><tp:taxon-name><tp:taxon-name-part taxon-name-part-type="genus" reg="Eurhaphidophora">Eurhaphidophora</tp:taxon-name-part><tp:taxon-name-part taxon-name-part-type="species" reg="pawangkhananti">pawangkhananti</tp:taxon-name-part></tp:taxon-name></italic> Dawwrueng, Gorochov &amp; Suwannapoom, 2020 <bold>A, B</bold> apex of male abdomen <bold>A</bold> apico-lateral view <bold>B</bold> apical view.</p></caption><graphic xmlns:xlink="http://www.w3.org/1999/xlink" xlink:href="zookeys-1211-017_article-128308__-g005.jpg" position="float" orientation="portrait" xlink:type="simple" id="oo_1126375.jpg"><uri content-type="original_file" xlink:type="simple">https://binary.pensoft.net/fig/1126375</uri></graphic></fig><fig id="F6" position="float" orientation="portrait"><object-id xmlns:xlink="http://www.w3.org/1999/xlink" content-type="doi" xlink:type="simple">10.3897/zookeys.1211.128308.figure6</object-id><object-id xmlns:xlink="http://www.w3.org/1999/xlink" content-type="arpha" xlink:type="simple">C9B9A5BB-1479-5FC1-8C3F-9299181CDC05</object-id><label>Figure 6.</label><caption><p>Male genitalia of <italic><tp:taxon-name><tp:taxon-name-part taxon-name-part-type="genus" reg="Eurhaphidophora">Eurhaphidophora</tp:taxon-name-part></tp:taxon-name></italic> spp. <bold>A</bold>, <bold>C</bold> dorsal view <bold>B</bold>, <bold>D</bold> ventral view <bold>A, B</bold><italic><tp:taxon-name><tp:taxon-name-part taxon-name-part-type="genus" reg="Eurhaphidophora">Eurhaphidophora</tp:taxon-name-part><tp:taxon-name-part taxon-name-part-type="species" reg="pawangkhananti">pawangkhananti</tp:taxon-name-part></tp:taxon-name></italic> Dawwrueng, Gorochov &amp; Suwannapoom, 2020 <bold>C, D</bold><italic><tp:taxon-name><tp:taxon-name-part taxon-name-part-type="genus" reg="Eurhaphidophora">Eurhaphidophora</tp:taxon-name-part><tp:taxon-name-part taxon-name-part-type="species" reg="fossa">fossa</tp:taxon-name-part></tp:taxon-name></italic> Lu, Huang &amp; Bian, 2022.</p></caption><graphic xmlns:xlink="http://www.w3.org/1999/xlink" xlink:href="zookeys-1211-017_article-128308__-g006.jpg" position="float" orientation="portrait" xlink:type="simple" id="oo_1126376.jpg"><uri content-type="original_file" xlink:type="simple">https://binary.pensoft.net/fig/1126376</uri></graphic></fig></tp:treatment-sec><tp:treatment-sec sec-type="description" id="SECID0EZKAE"><title>Description.</title><p><bold>Male.</bold> Body medium-sized. Fastigium verticis with rostral tubercles, pressed to each other and divided by a narrow and deep furrow, pointing forwards. Eyes ovoid, protruding forwards; lateral ocelli large and circular, occupying basal 2/3 of lateral surface of rostral tubercles; median ocellus slightly smaller, oval, located between antennal sockets. Pronotum long, anterior margin straight, posterior margin arcuate; lateral lobe longer than high, ventral margin arc-shaped. Mesonotum and metanotum short, posterior margin of mesonotum arcuate, posterior margin of metanotum straight. Fore coxa with one small spine. Internal genicular lobe of fore femur with one long spine; internal and external genicular lobes of mid femur each with one long spine; internal genicular lobe of hind femur with one small spine. Tibia and hind basitarsus with following armament – ve, (vi), ve, v2a / d~2, d2a, ve, ve, v2a / d18e–18i (d20e–19i), d2sa, 6a / d1c (d4c), dac. Posterior margin of eighth abdominal tergite angularly projecting. Ninth abdominal tergite long and wide, strongly curved downwards, basal half with a short dorso-median ridge, apex nearly truncate. Epiproct cup-shaped, basal half wide, nearly semicircular, apical process narrow, curved downwards and forwards. Cercus slender, conical, apex acute. Subgenital plate transverse and broad, posterior margin straight. Stylus cylindrical, apex rounded, inserted on posterolateral area of subgenital plate. Genitalia membranous. <bold>Female.</bold> Posterior margin of ninth abdominal tergite with small projection. Epiproct lingulate. Ovipositor slightly curved upwards, apical area of ventral margin denticulate. Subgenital plate nearly triangular, apex acute.</p><p><bold><italic>Coloration</italic>.</bold> Body light brown. Eyes black, ocelli pale.</p><p><bold><italic>Measurements (mm)</italic>.</bold> Body length: ♂25.50–26.8, ♀24.68–25.40; length of pronotum: ♂6.54–6.90, ♀6.58–6.60; length of fore femur: ♂7.52–7.80, ♀7.50–7.76; length of hind femur: ♂17.06–17.66, ♀17.38–17.96; length of hind tibia: ♂15.58–15.90, ♀15.02–15.50; length of hind basitarsus: ♂3.22–3.26, ♀2.96–3.20; length of ovipositor: 12.02–12.80.</p></tp:treatment-sec><tp:treatment-sec sec-type="distribution" id="SECID0ERLAE"><title>Distribution.</title><p>China (Yunnan); Thailand.</p></tp:treatment-sec><tp:treatment-sec sec-type="remarks" id="SECID0EWLAE"><title>Remarks.</title><p><xref ref-type="bibr" rid="B3">Dawwrueng et al. (2020)</xref> described <italic><tp:taxon-name><tp:taxon-name-part taxon-name-part-type="genus" reg="Eurhaphidophora">E.</tp:taxon-name-part><tp:taxon-name-part taxon-name-part-type="species" reg="pawangkhananti">pawangkhananti</tp:taxon-name-part></tp:taxon-name></italic> from Thailand. Then, <xref ref-type="bibr" rid="B10">Lu et al. (2022)</xref> published <italic><tp:taxon-name><tp:taxon-name-part taxon-name-part-type="genus" reg="Eurhaphidophora">E.</tp:taxon-name-part><tp:taxon-name-part taxon-name-part-type="species" reg="curvata">curvata</tp:taxon-name-part></tp:taxon-name></italic> from China and thought it was close to <italic><tp:taxon-name><tp:taxon-name-part taxon-name-part-type="genus" reg="Eurhaphidophora">E.</tp:taxon-name-part><tp:taxon-name-part taxon-name-part-type="species" reg="ampla">ampla</tp:taxon-name-part></tp:taxon-name></italic> Gorochov, 2010 and <italic><tp:taxon-name><tp:taxon-name-part taxon-name-part-type="genus" reg="Eurhaphidophora">E.</tp:taxon-name-part><tp:taxon-name-part taxon-name-part-type="species" reg="orlovi">orlovi</tp:taxon-name-part></tp:taxon-name></italic> Gorochov, 2010. <xref ref-type="bibr" rid="B4">Dawwrueng et al. (2023)</xref> compared <italic><tp:taxon-name><tp:taxon-name-part taxon-name-part-type="genus" reg="Eurhaphidophora">E.</tp:taxon-name-part><tp:taxon-name-part taxon-name-part-type="species" reg="curvata">curvata</tp:taxon-name-part></tp:taxon-name></italic> to <italic><tp:taxon-name><tp:taxon-name-part taxon-name-part-type="genus" reg="Eurhaphidophora">E.</tp:taxon-name-part><tp:taxon-name-part taxon-name-part-type="species" reg="pawangkhananti">pawangkhananti</tp:taxon-name-part></tp:taxon-name></italic>, which is very similar to <italic><tp:taxon-name><tp:taxon-name-part taxon-name-part-type="genus" reg="Eurhaphidophora">E.</tp:taxon-name-part><tp:taxon-name-part taxon-name-part-type="species" reg="curvata">curvata</tp:taxon-name-part></tp:taxon-name></italic>. The two species can be distinguished by the characteristics of the male epiproct and the subgenital plate. However, the male epiproct of <italic><tp:taxon-name><tp:taxon-name-part taxon-name-part-type="genus" reg="Eurhaphidophora">E.</tp:taxon-name-part><tp:taxon-name-part taxon-name-part-type="species" reg="curvata">curvata</tp:taxon-name-part></tp:taxon-name></italic> is also greatly similar to that of <italic><tp:taxon-name><tp:taxon-name-part taxon-name-part-type="genus" reg="Eurhaphidophora">E.</tp:taxon-name-part><tp:taxon-name-part taxon-name-part-type="species" reg="pawangkhananti">pawangkhananti</tp:taxon-name-part></tp:taxon-name></italic>, which is cup-shaped, broad and rather short with an apical process that is very narrow and slightly curved forward in lateral view (Fig. <xref ref-type="fig" rid="F5">5</xref>). When the apical part is not fully exposed, the posterior margin of the epiproct appears to be widely rounded (Fig. <xref ref-type="fig" rid="F4">4F</xref>). Moreover, it is not obvious whether the posterior margin of the male subgenital plate between its styli is convex or almost straight, so it cannot be used as the main distinguishing character. Therefore, we consider <italic><tp:taxon-name><tp:taxon-name-part taxon-name-part-type="genus" reg="Eurhaphidophora">E.</tp:taxon-name-part><tp:taxon-name-part taxon-name-part-type="species" reg="curvata">curvata</tp:taxon-name-part></tp:taxon-name></italic> Lu, Huang &amp; Bian, 2022, syn. nov. to be a new synonym of <italic><tp:taxon-name><tp:taxon-name-part taxon-name-part-type="genus" reg="Eurhaphidophora">E.</tp:taxon-name-part><tp:taxon-name-part taxon-name-part-type="species" reg="pawangkhananti">pawangkhananti</tp:taxon-name-part></tp:taxon-name></italic> Dawwrueng, Gorochov &amp; Suwannapoom, 2020.</p></tp:treatment-sec><ref-list><ref id="B3"><mixed-citation xmlns:xlink="http://www.w3.org/1999/xlink" xlink:type="simple"><person-group><name name-style="western"><surname>Dawwrueng</surname><given-names>P</given-names></name><name name-style="western"><surname>Gorochov</surname><given-names>AV</given-names></name><name name-style="western"><surname>Tanomtong</surname><given-names>A</given-names></name><name name-style="western"><surname>Suwannapoom</surname><given-names>C</given-names></name></person-group> (<year>2020</year>) <article-title>Contribution to the knowledge of <tp:taxon-name><tp:taxon-name-part taxon-name-part-type="subfamily">Rhaphidophorinae</tp:taxon-name-part></tp:taxon-name> (<tp:taxon-name><tp:taxon-name-part taxon-name-part-type="order">Orthoptera</tp:taxon-name-part></tp:taxon-name>: <tp:taxon-name><tp:taxon-name-part taxon-name-part-type="suborder">Ensifera</tp:taxon-name-part></tp:taxon-name>: <tp:taxon-name><tp:taxon-name-part taxon-name-part-type="family">Rhaphidophoridae</tp:taxon-name-part></tp:taxon-name>) from Thailand: three genera <italic><tp:taxon-name><tp:taxon-name-part taxon-name-part-type="genus">Neorhaphidophora</tp:taxon-name-part></tp:taxon-name></italic>, <italic><tp:taxon-name><tp:taxon-name-part taxon-name-part-type="genus">Eurhaphidophora</tp:taxon-name-part></tp:taxon-name></italic> and <italic><tp:taxon-name><tp:taxon-name-part taxon-name-part-type="genus">Minirhaphidophora</tp:taxon-name-part></tp:taxon-name></italic>.</article-title><source>Zootaxa</source><volume>4853</volume>(<issue>2</issue>): <fpage>235</fpage>–<lpage>253</lpage>. <ext-link xlink:href="10.11646/zootaxa.4853.2.5" ext-link-type="doi" xlink:type="simple">https://doi.org/10.11646/zootaxa.4853.2.5</ext-link></mixed-citation></ref><ref id="B10"><mixed-citation xmlns:xlink="http://www.w3.org/1999/xlink" xlink:type="simple"><person-group><name name-style="western"><surname>Lu</surname><given-names>X</given-names></name><name name-style="western"><surname>Huang</surname><given-names>X</given-names></name><name name-style="western"><surname>Bian</surname><given-names>X</given-names></name></person-group> (<year>2022</year>) <article-title>Contribution to the Chinese subfamily <tp:taxon-name><tp:taxon-name-part taxon-name-part-type="subfamily">Rhaphidophorinae</tp:taxon-name-part></tp:taxon-name> Walker, 1869 (<tp:taxon-name><tp:taxon-name-part taxon-name-part-type="order">Orthoptera</tp:taxon-name-part></tp:taxon-name>: <tp:taxon-name><tp:taxon-name-part taxon-name-part-type="family">Rhaphidophoridae</tp:taxon-name-part></tp:taxon-name>) V: two new species of <italic><tp:taxon-name><tp:taxon-name-part taxon-name-part-type="genus">Eurhaphidophora</tp:taxon-name-part></tp:taxon-name></italic>.</article-title><source>Zootaxa</source><volume>5093</volume>(<issue>3</issue>): <fpage>392</fpage>–<lpage>396</lpage>. <ext-link xlink:href="10.11646/zootaxa.5093.3.7" ext-link-type="doi" xlink:type="simple">https://doi.org/10.11646/zootaxa.5093.3.7</ext-link></mixed-citation></ref><ref id="B4"><mixed-citation xmlns:xlink="http://www.w3.org/1999/xlink" xlink:type="simple"><person-group><name name-style="western"><surname>Dawwrueng</surname><given-names>P</given-names></name><name name-style="western"><surname>Gorochov</surname><given-names>AV</given-names></name><name name-style="western"><surname>Pinkaew</surname><given-names>N</given-names></name><name name-style="western"><surname>Vitheepradit</surname><given-names>A</given-names></name></person-group> (<year>2023</year>) <article-title>Review of the genus <italic><tp:taxon-name><tp:taxon-name-part taxon-name-part-type="genus">Eurhaphidophora</tp:taxon-name-part></tp:taxon-name></italic> Gorochov, 1999 (<tp:taxon-name><tp:taxon-name-part taxon-name-part-type="order">Orthoptera</tp:taxon-name-part></tp:taxon-name>: <tp:taxon-name><tp:taxon-name-part taxon-name-part-type="suborder">Ensifera</tp:taxon-name-part></tp:taxon-name>: <tp:taxon-name><tp:taxon-name-part taxon-name-part-type="family">Rhaphidophoridae</tp:taxon-name-part></tp:taxon-name>) from Thailand, with description of a new species.</article-title><source>Zootaxa</source><volume>5278</volume>(<issue>2</issue>): <fpage>351</fpage>–<lpage>362</lpage>. <ext-link xlink:href="10.11646/zootaxa.5278.2.7" ext-link-type="doi" xlink:type="simple">https://doi.org/10.11646/zootaxa.5278.2.7</ext-link></mixed-citation></ref></ref-list></tp:taxon-treatment>
