# Supplementary material for: ﻿Further notes on the genus Eurhaphidophora Gorochov, 1999 (Orthoptera, Rhaphidophoridae) with description of a new species from China
Source: Zookeys. 2024 Sep 2;1211:17–28. doi: 10.3897/zookeys.1211.128308 (PMC11384136; doi:10.3897/zookeys.1211.128308)
Supplement: XML Treatment for Eurhaphidophora fossa [file zookeys.1211.128308-treatment5.xml]

<!DOCTYPE tp:taxon-treatment
  PUBLIC "-//TaxonX//DTD Taxonomic Treatment Publishing DTD v0 20100105//EN" "tax-treatment-NSO.dtd">
<tp:taxon-treatment xmlns:tp="http://www.plazi.org/taxpub"><tp:treatment-meta><kwd-group><label>Taxon classification</label><kwd>
              <named-content content-type="kingdom">Animalia</named-content>
            </kwd><kwd>
              <named-content content-type="order">Orthoptera</named-content>
            </kwd><kwd>
              <named-content content-type="family">Rhaphidophoridae</named-content>
            </kwd></kwd-group><mixed-citation publication-type="journal"><person-group><name><surname>Zhu</surname><given-names>Qidi</given-names></name><name><surname>Shi</surname><given-names>Fuming</given-names></name></person-group><article-title>﻿Further notes on the genus <italic><tp:taxon-name><tp:taxon-name-part taxon-name-part-type="genus" reg="Eurhaphidophora">Eurhaphidophora</tp:taxon-name-part></tp:taxon-name></italic> Gorochov, 1999 (<tp:taxon-name><tp:taxon-name-part taxon-name-part-type="order">Orthoptera</tp:taxon-name-part></tp:taxon-name>, <tp:taxon-name><tp:taxon-name-part taxon-name-part-type="family">Rhaphidophoridae</tp:taxon-name-part></tp:taxon-name>) with description of a new species from China</article-title><source>Zookeys</source><day>02</day><month>09</month><year>2024</year><volume>1211</volume><fpage>17</fpage><lpage>28</lpage><pub-id pub-id-type="doi">10.3897/zookeys.1211.128308</pub-id></mixed-citation></tp:treatment-meta><tp:nomenclature><label>﻿</label><tp:taxon-name>
            <object-id xmlns:xlink="http://www.w3.org/1999/xlink" content-type="arpha" xlink:type="simple">EAC6ED32-366F-55E0-82D9-1B37438071D7</object-id>
            <tp:taxon-name-part taxon-name-part-type="genus" reg="Eurhaphidophora">Eurhaphidophora</tp:taxon-name-part>
            <tp:taxon-name-part taxon-name-part-type="species" reg="fossa">fossa</tp:taxon-name-part>
          </tp:taxon-name><tp:taxon-authority>Lu, Huang &amp; Bian, 2022</tp:taxon-authority><xref ref-type="fig" rid="F6">Figs 6C, D</xref><xref ref-type="fig" rid="F7">, 7</xref><tp:nomenclature-citation-list><tp:nomenclature-citation><tp:taxon-name>
                <tp:taxon-name-part taxon-name-part-type="genus" reg="Eurhaphidophora">Eurhaphidophora</tp:taxon-name-part>
                <tp:taxon-name-part taxon-name-part-type="species" reg="fossa">fossa</tp:taxon-name-part>
              </tp:taxon-name><comment>Lu, Huang &amp; Bian, 2022: 394.</comment></tp:nomenclature-citation></tp:nomenclature-citation-list></tp:nomenclature><tp:treatment-sec sec-type="material" id="SECID0EDSAE"><title>Material examined.</title><p>China: • Yunnan Province, 5♂♂4♀♀, Jinghong City, Gasa Town, <named-content xmlns:xlink="http://www.w3.org/1999/xlink" content-type="dwc:verbatimCoordinates" xlink:type="simple"><named-content content-type="geo-json" specific-use="{&#34;type&#34;:&#34;Point&#34;,&#34;coordinates&#34;:[100.767800,21.958900]}" id="NCID0EMSAE" xlink:type="simple">21.9589°N, 100.7678°E</named-content></named-content>, alt. 1340 m, 11.VIII.2019, Qidi Zhu leg.; • 1♂3♀♀, Menghai County, Guomenshan, <named-content xmlns:xlink="http://www.w3.org/1999/xlink" content-type="dwc:verbatimCoordinates" xlink:type="simple"><named-content content-type="geo-json" specific-use="{&#34;type&#34;:&#34;Point&#34;,&#34;coordinates&#34;:[100.568200,22.061000]}" id="NCID0EUSAE" xlink:type="simple">22.0610°N, 100.5682°E</named-content></named-content>, alt. 1770 m, 11.VIII.2023, Jie Su and Sheng Gao leg.; • 4♂♂6♀♀, Lvchun County, Banpo Town, <named-content xmlns:xlink="http://www.w3.org/1999/xlink" content-type="dwc:verbatimCoordinates" xlink:type="simple"><named-content content-type="geo-json" specific-use="{&#34;type&#34;:&#34;Point&#34;,&#34;coordinates&#34;:[102.123600,22.651700]}" id="NCID0E3SAE" xlink:type="simple">22.6517°N, 102.1236°E</named-content></named-content>, alt. 1073 m, 17.VIII.2023, Mengjia Zheng, Xiaolong Tong and Tianshuo Han leg.</p><fig id="F7" position="float" orientation="portrait"><object-id xmlns:xlink="http://www.w3.org/1999/xlink" content-type="doi" xlink:type="simple">10.3897/zookeys.1211.128308.figure7</object-id><object-id xmlns:xlink="http://www.w3.org/1999/xlink" content-type="arpha" xlink:type="simple">75240C93-EDFD-5941-8DD9-3A947EF1FE38</object-id><label>Figure 7.</label><caption><p><italic><tp:taxon-name><tp:taxon-name-part taxon-name-part-type="genus" reg="Eurhaphidophora">Eurhaphidophora</tp:taxon-name-part><tp:taxon-name-part taxon-name-part-type="species" reg="fossa">fossa</tp:taxon-name-part></tp:taxon-name></italic> Lu, Huang &amp; Bian, 2022 <bold>A–G</bold> ♂ <bold>A–C</bold> head and pronotum <bold>A</bold> frontal view <bold>B</bold> lateral view <bold>C</bold> dorsal view <bold>D–G</bold> apex of abdomen <bold>D</bold> lateral view <bold>E</bold> dorsal view <bold>F</bold> apical view <bold>G</bold> ventral view. <bold>H, I</bold> ♀ <bold>H</bold> subgenital plate <bold>I</bold> ovipositor in lateral view.</p></caption><graphic xmlns:xlink="http://www.w3.org/1999/xlink" xlink:href="zookeys-1211-017_article-128308__-g007.jpg" position="float" orientation="portrait" xlink:type="simple" id="oo_1126377.jpg"><uri content-type="original_file" xlink:type="simple">https://binary.pensoft.net/fig/1126377</uri></graphic></fig></tp:treatment-sec><tp:treatment-sec sec-type="description" id="SECID0ETUAE"><title>Description.</title><p><bold>Male.</bold> Body medium-sized. Fastigium verticis with rostral tubercles, pressed to each other and divided by a narrow and deep furrow, pointing forwards. Eyes ovoid, protruding forwards; lateral ocelli large and circular, occupying basal 2/3 of lateral surface of rostral tubercles; median ocellus slightly smaller, oval, located between antennal sockets. Pronotum long, anterior margin straight, posterior margin arcuate; lateral lobe longer than high, ventral margin arc-shaped. Mesonotum and metanotum short, posterior margin of mesonotum arcuate, posterior margin of metanotum straight. Fore coxa with one small spine. Internal genicular lobe of fore femur with one long spine; internal and external genicular lobes of mid femur each with one long spine; internal genicular lobe of hind femur with one small spine. Tibia and hind basitarsus with following armament – ve, vi, ve, v2a / d~2, d2a, ve, ve, v2a / d17e–16i (d19e–19i), d2sa, 6a / d1c (d5c), dac. Posterior margin of eighth abdominal tergite rounded. Ninth abdominal tergite long, trapezoid. Basal 2/3 of epiproct trapezoid, apical 1/3 rectangular, curved downwards; paraproct nearly triangular in lateral view. Cercus narrow, conical, apex acute. Subgenital plate transverse and broad. Stylus cylindrical, apex rounded, inserted in posterolateral area of subgenital plate. Genitalia membranous. <bold>Female.</bold> Posterior margin of ninth abdominal tergite with small projection. Epiproct lingulate. Ovipositor slightly curved upwards, apical area of ventral margin denticulate. Subgenital plate nearly triangular, apex acute.</p><p><bold><italic>Coloration</italic>.</bold> Body light brown. Eyes black, ocelli pale.</p><p><bold><italic>Measurements (mm)</italic>.</bold> Body length: ♂27.76–27.94, ♀28.00–28.60; length of pronotum: ♂6.68–7.20, ♀7.40–7.68; length of fore femur: ♂7.72–7.80, ♀7.80–8.38; length of hind femur: ♂18.26–19.38, ♀20.26–21.00; length of hind tibia: ♂16.30–16.40, ♀17.2–18.4; length of hind basitarsus: ♂3.20–3.92, ♀3.78–4.00; length of ovipositor: 13.44–14.20.</p></tp:treatment-sec><tp:treatment-sec sec-type="distribution" id="SECID0ELVAE"><title>Distribution.</title><p>China (Yunnan).</p></tp:treatment-sec><tp:treatment-sec sec-type="remarks" id="SECID0EQVAE"><title>Remarks.</title><p>The female of <italic><tp:taxon-name><tp:taxon-name-part taxon-name-part-type="genus" reg="Eurhaphidophora">E.</tp:taxon-name-part><tp:taxon-name-part taxon-name-part-type="species" reg="fossa">fossa</tp:taxon-name-part></tp:taxon-name></italic> Lu, Huang &amp; Bian, 2022 is described for the first time.</p></tp:treatment-sec><tp:treatment-sec><!--Section generated to contain objects referenced in tp:taxon-treatment.--><fig id="F6" position="float" orientation="portrait"><object-id xmlns:xlink="http://www.w3.org/1999/xlink" content-type="doi" xlink:type="simple">10.3897/zookeys.1211.128308.figure6</object-id><object-id xmlns:xlink="http://www.w3.org/1999/xlink" content-type="arpha" xlink:type="simple">C9B9A5BB-1479-5FC1-8C3F-9299181CDC05</object-id><label>Figure 6.</label><caption><p>Male genitalia of <italic><tp:taxon-name><tp:taxon-name-part taxon-name-part-type="genus" reg="Eurhaphidophora">Eurhaphidophora</tp:taxon-name-part></tp:taxon-name></italic> spp. <bold>A</bold>, <bold>C</bold> dorsal view <bold>B</bold>, <bold>D</bold> ventral view <bold>A, B</bold><italic><tp:taxon-name><tp:taxon-name-part taxon-name-part-type="genus" reg="Eurhaphidophora">Eurhaphidophora</tp:taxon-name-part><tp:taxon-name-part taxon-name-part-type="species" reg="pawangkhananti">pawangkhananti</tp:taxon-name-part></tp:taxon-name></italic> Dawwrueng, Gorochov &amp; Suwannapoom, 2020 <bold>C, D</bold><italic><tp:taxon-name><tp:taxon-name-part taxon-name-part-type="genus" reg="Eurhaphidophora">Eurhaphidophora</tp:taxon-name-part><tp:taxon-name-part taxon-name-part-type="species" reg="fossa">fossa</tp:taxon-name-part></tp:taxon-name></italic> Lu, Huang &amp; Bian, 2022.</p></caption><graphic xmlns:xlink="http://www.w3.org/1999/xlink" xlink:href="zookeys-1211-017_article-128308__-g006.jpg" position="float" orientation="portrait" xlink:type="simple" id="oo_1126376.jpg"><uri content-type="original_file" xlink:type="simple">https://binary.pensoft.net/fig/1126376</uri></graphic></fig></tp:treatment-sec></tp:taxon-treatment>
